# Supplementary material for: Unlocking the Potential Use of Reactive POSS as a Coagent for EPDM/PP-Based TPV
Source: Polymers (Basel). 2023 May 11;15(10):2267. doi: 10.3390/polym15102267 (PMC10222900; doi:10.3390/polym15102267)
Supplement: Supplementary file 1 [file polymers-15-02267-s001.zip]

Archive with 1 entries (1 files):
- polymers-2310978-supplementary.pdf
